# Supplementary material for: Comparative Effects of Gymnema sylvestre and Berberine on Adipokines, Body Composition, and Metabolic Parameters in Obese Patients: A Randomized Study
Source: Nutrients. 2024 Jul 16;16(14):2284. doi: 10.3390/nu16142284 (PMC11280467; doi:10.3390/nu16142284)
Supplement: Supplementary file 1 [file nutrients-16-02284-s001.zip]

Archive with 1 entries (1 files):
- nutrients-3084792-supplementary.pdf
